# Supplementary material for: Glycomic Analysis Reveals That Sialyltransferase Inhibition Is Involved in the Antiviral Effects of Arbidol
Source: J Virol. 2022 Mar 23;96(6):e02141-21. doi: 10.1128/jvi.02141-21 (PMC8941891; doi:10.1128/jvi.02141-21)
Supplement: Supplemental file 2 — Table S1. Download jvi.02141-21-s0002.xlsx, XLSX file, 0.03 MB [file jvi.02141-21-s0002.xlsx]

## Sheet: SA-linked N-glycans 
				The MS, MS/MS data and MRM transitions of the 70 SA-linked N-glycans identified in 16-HBE cells
					Q-TOF-MS																					QQQ-MS
No.	Name	Abbr.N-glycan Composition	Molecular Formula	Molecular ion	Calculated m/z	Observed m/z	Mass Diff. (ppm)	tR (min)	Linkage	MS/MS Fragments																MRM transition
1	Hex4HexNAc3dHex1NeuAc1	4_3_1_1 N	C65H109N5O47	[M+2H]2+	856.822	856.82	-1.86737	8.25	Sia2,6	274.09, 292.10, 366.13, 425.17, 434.23, 528.19, 657.22, 731.27, 893.20, 911.32, 938.21, 965.46, 1073.38, 1114.37, 1276.45, 1436.67																856.8→204.1
2	Hex4HexNAc3dHex1NeuAc1	4_3_1_1-a	C65H108N4O48	[M+2H]2+	857.314	857.315	1.63301	8.71	Sia2,6	274.09, 366.13, 407.17, 434.21, 509.02, 759.39, 777.25, 1568.81																856.8→204.1
3	Hex4HexNAc3dHex1NeuAc1	4_3_1_1-b	C65H108N4O48	[M+2H]2+	857.314	857.316	1.98294	9.05	Sia2,6	274.08, 292.09, 366.13, 434.21, 822.18, 859.42																856.8→204.1
4	Hex4HexNAc3dHex1NeuAc1	4_3_1_1-c	C65H108N4O48	[M+2H]2+	857.314	857.311	-3.84923	9.48	Sia2,6	204.08, 292.10, 325.04, 434.22, 500.07, 613.15, 675.23, 690.22, 859.44, 1080.34																856.8→204.1
5	Hex4HexNAc3dHex1NeuAc1	4_3_1_1-d	C65H108N4O48	[M+2H]2+	857.314	857.316	2.56615	9.7	Sia2,6	204.08, 292.09, 366.13, 513.19, 528.20, 613.14, 657.23, 777.22, 859.37, 911.33, 1039.39, 1212.53, 1358.52, 1669.63																856.8→204.1
6	Hex4HexNAc3dHex1NeuAc1	4_3_1_1-e	C65H108N4O48	[M+2H]2+	857.314	857.313	-1.39972	10.06	Sia2,3	204.08, 274.09, 292.09, 325.11, 366.13, 434.23, 481.15, 528.10, 657.24, 805.29, 859.28, 893.31, 938.26, 1042.38, 1080.35, 1143.40																856.8→204.1
7	Hex4HexNAc4dHex1NeuAc1	4_4_1_1-a	C73H121N5O53	[M+2H]2+	958.854	958.853	-0.938621	8.63	Sia2,6	274.09, 292.09, 366.14, 513.19, 657.22, 887.41, 893.31, 1057.38, 1080.24, 1276.44, 1286.60, 1348.48, 1697.54																958.8→204.1
8	Hex4HexNAc4dHex1NeuAc1	4_4_1_1-b	C73H121N5O53	[M+2H]2+	958.854	958.854	0.417165	8.95	Sia2,6	292.10, 366.14, 384.22, 657.22, 960.43, 1036.41, 1258.42, 1281.48, 1607.41																958.8→204.1
9	Hex4HexNAc4dHex1NeuAc1	4_4_1_1-c	C73H121N5O53	[M+2H]2+	958.854	958.852	-1.1472	9.43	Sia2,6	204.09, 292.10, 366.14, 657.22, 697.34, 960.43, 1258.42																958.8→204.1
10	Hex5HexNAc3dHex1NeuAc1	5_3_1_1-a	C71H118N4O53	[M+2H]2+	938.34	938.341	1.17228	8.48	Sia2,6	204.08, 292.09, 1055.36																938.3→204.1
11	Hex5HexNAc3dHex1NeuAc1	5_3_1_1-b	C71H118N4O53	[M+2H]2+	938.34	938.339	-1.38542	8.76	Sia2,6	274.08, 493.32, 657.23, 852.27, 204.08, 887.41																938.3→204.1
12	Hex5HexNAc3dHex1NeuAc1	5_3_1_1-c	C71H118N4O53	[M+2H]2+	938.34	938.341	0.532856	8.98	Sia2,6	204.08, 274.09, 358.02, 527.15, 537.14, 672.10, 1055.10, 1204.45, 1270.30, 1577.58																938.3→204.1
13	Hex5HexNAc3dHex1NeuAc1	5_3_1_1-d	C71H118N4O53	[M+2H]2+	938.34	938.338	-2.34457	9.28	Sia2,6	204.08, 274.08, 292.09, 366.13, 528.19, 690.24, 1114.43, 1204.42, 1284.45, 1304.53, 1568.82																938.3→204.1
14	Hex5HexNAc4NeuAc1	5_4_0_1 N	C73H122N6O53	[M+2H]2+	966.359	966.359	-0.517406	8.06	Sia2,6	204.08, 292.10, 366.14, 528.18, 657.22, 893.30, 911.33, 1078.38, 1096.37, 1276.44, 1374.58, 1420.47																966.7→366.1
15	Hex5HexNAc4NeuAc1	5_4_0_1-a	C73H121N5O54	[M+2H]2+	966.851	966.852	0.930857	8.46	Sia2,6	204.09, 292.09, 366.14, 657.24, 1055.35, 1073.37, 1346.47, 1420.47																966.7→366.1
16	Hex5HexNAc4NeuAc1	5_4_0_1-b	C73H121N5O54	[M+2H]2+	966.851	966.851	0	8.75	Sia2,6	292.09, 366.13, 511.24, 616.35, 893.30, 1276.50, 1328.33, 1334.40, 1533.44, 1607.46																966.7→366.1
17	Hex5HexNAc4NeuAc1	5_4_0_1-c	C73H121N5O54	[M+2H]2+	966.851	966.85	-1.55143	8.91	Sia2,6	204.08, 274.05, 292.10, 366.13, 657.24, 1161.39, 1182.55, 1307.43																966.7→366.1
18	Hex5HexNAc4NeuAc2	5_4_0_2 N-a	C84H139N7O61	[M+2H]2+	1111.91	1111.91	-0.179871	8.23	Sia2,6	204.08, 292.10, 366.13, 528.19, 657.23, 731.26, 819.29, 1258.45, 1276.47, 1346.45, 1479.54, 1568.86, 1813.92																1112.4→366.1
19	Hex5HexNAc4NeuAc2	5_4_0_2 N-b	C84H139N7O61	[M+2H]2+	1111.91	1111.9	-2.15845	9.16	Sia2,6	292.10, 357.03, 366.13, 407.26, 500.14, 513.20, 537.14, 657.23, 895.31, 1202.44, 1346.47, 1404.52, 1429.44, 1504.60, 1567.56, 1594.45																1112.4→366.1
20	Hex5HexNAc4NeuAc2	5_4_0_2-a	C84H138N6O62	[M+2H]2+	1112.4	1112.4	0.809062	8.63	Sia2,6	204.08, 274.08, 366.13, 657.23, 749.27, 893.31, 1161.39, 1346.45, 1567.53																1112.4→366.1
21	Hex5HexNAc4NeuAc2	5_4_0_2-b	C84H138N6O62	[M+2H]2+	1112.4	1112.4	1.70802	8.9	Sia2,6	204.08, 274.09, 292.10, 366.13, 657.23, 731.28, 1364.45, 1813.91																1112.4→366.1
22	Hex5HexNAc4NeuAc2	5_4_0_2-d	C84H138N6O62	[M+2H]2+	1112.4	1112.4	-0.539375	9.46	Sia2,3	204.08, 274.09, 366.13, 472.18, 512.18, 528.18, 657.23, 819.28, 1202.47, 1346.47, 1531.58, 1567.55																1112.4→366.1
23	Hex5HexNAc4NeuAc2	5_4_0_2-e	C84H138N6O62	[M+2H]2+	1112.4	1112.4	-1.07875	9.81	Sia2,6	204.08, 274.09, 292.10, 512.20, 528.18, 657.23, 819.28, 1143.38, 1202.42, 1242.44, 1260.47, 1330.48, 1342.54, 1364.47, 1422.49, 1445.46, 1567.53, 1813.92																1112.4→366.1
24	Hex5HexNAc4dHex1NeuAc1	5_4_1_1 N	C79H132N6O57	[M+2H]2+	1039.39	1039.39	1.44316	8.31	Sia2,6	204.08, 274.09, 310.15, 434.21, 486.26, 657.23, 1711.62, 1813.92																1039.8→204.1
25	Hex5HexNAc4dHex1NeuAc1	5_4_1_1-a	C79H131N5O58	[M+2H]2+	1039.88	1039.88	1.73097	8.76	Sia2,6	204.08, 274.09, 292.10, 366.13, 657.23, 697.34, 731.26, 999.35, 1055.35, 1258.45, 1307.46 ,1405.54, 1713.58, 1813.91																1039.8→204.1
26	Hex5HexNAc4dHex1NeuAc1	5_4_1_1-b	C79H131N5O58	[M+2H]2+	1039.88	1039.88	-0.0961649	9.03	Sia2,6	204.08, 274.09, 366.14, 425.18, 528.19, 657.23, 697.32, 819.28,895.33, 1057.38, 1114.39, 1276.45, 1348.46, 1422.51, 1567.54, 1713.62																1039.8→204.1
27	Hex5HexNAc4dHex1NeuAc1	5_4_1_1-c	C79H131N5O58	[M+2H]2+	1039.88	1039.88	-0.57699	9.5	Sia2,3	204.08, 274.09, 292.09, 366.13, 512.18, 528.18, 657.23, 708.07, 1114.40, 1172.48, 1492.48, 1813.91																1039.8→204.1
28	Hex5HexNAc4dHex1NeuAc1	5_4_1_1-d	C79H131N5O58	[M+2H]2+	1039.88	1039.88	-1.34631	9.73	Sia2,6	204.08, 274.09, 292.10, 325.11, 36,.14 512.19, 528.18, 613.15, 657.23, 690.25, 775.28, 819.28, 870.28, 895.33, 911.33, 1037.37 1114.42, 1202.39, 1242.45																1039.8→204.1
29	Hex5HexNAc4dHex1NeuAc2	5_4_1_2 N	C90H149N7O65	[M+2H]2+	1184.94	1184.94	0.168786	9	Sia2,6	292.10, 425.17, 511.39, 513.19, 528.19, 616.28, 657.23, 718.28, 981.38, 1080.47, 1346.48, 1813.93																1185.4→366.1
30	Hex5HexNAc4dHex1NeuAc2	5_4_1_2-a	C90H148N6O66	[M+2H]2+	1185.43	1185.43	0.337431	9.16	Sia2,6	204.08, 274.09, 292.10, 366.13, 528.19, 657.23, 819.29, 1346.45, 1422.53, 1567.54, 1695.61, 1697.61, 1711.58, 1713.60, 1716.65																1185.4→366.1
31	Hex5HexNAc4dHex1NeuAc2	5_4_1_2-b	C90H148N6O66	[M+2H]2+	1185.43	1185.43	0.337431	9.45	Sia2,3	204.08, 292.10, 366.13, 657.23, 887.41, 1346.32, 1567.57, 1580.44, 1594.53, 1695.63, 1813.93																1185.4→366.1
32	Hex5HexNAc4dHex1NeuAc2	5_4_1_2-c	C90H148N6O66	[M+2H]2+	1185.43	1185.43	-0.253073	9.73	Sia2,3	204.08, 274.09, 292.10, 366.13, 528.18, 657.23, 819.28, 887.42, 1260.47, 1346.46, 1551.58, 1568.54, 1697.60																1185.4→366.1
33	Hex5HexNAc4dHex1NeuAc2	5_4_1_2-d	C90H148N6O66	[M+2H]2+	1185.43	1185.43	-0.506146	10.08	Sia2,3	204.08, 274.09, 292.10, 366.138, 528.19, 657.23, 819.29, 887.42, 1057.39, 1346.47, 1422.50, 1698.60, 1813.92																1185.4→366.1
34	Hex5HexNAc4dHex2NeuAc2	5_4_2_2	C96H158N6O70	[M+2H]2+	1258.46	1258.45	-2.22495	9.35	Sia2,6	204.08, 292.10, 366.13, 528.18, 657.22, 731.28, 819.28, 1370.51, 1342.43, 1387.53, 1869.92, 1988.02																1258.4→366.1
35	Hex5HexNAc4dHex3NeuAc2	5_4_3_2-b	C102H168N6O74	[M+2H]2+	1331.49	1331.49	2.32823	9.01	Sia2,6	204.09, 292.10, 366.14, 657.24, 819.26, 965.35, 1208.37, 1370.54 1695.59, 1841.62, 1869.90, 2162.1																1331.4→366.1
36	Hex5HexNAc4dHex3NeuAc2	5_4_3_2-c	C102H168N6O74	[M+2H]2+	1331.49	1331.49	1.42698	9.3	Sia2,6	204.08, 274.18, 366.14, 513.19, 657.23, 1208.37, 1370.50, 1989.0, 2162.1																1331.4→366.1
37	Hex6HexNAc3NeuAc1	6_3_0_1-a	C71H118N4O54	[M+2H]2+	946.338	946.337	-0.845364	8.23	Sia2,6	204.08, 274.09, 292.09, 366.14, 657.23, 1217.41, 1425.39, 1524.37																946.3→204.1
38	Hex6HexNAc3NeuAc1	6_3_0_1-b	C71H118N4O54	[M+2H]2+	946.338	946.338	0.422682	8.61	Sia2,6	204.08, 274.09, 292.10, 366.14, 528.18, 657.23, 952.37, 1217.46, 1598.49																946.3→204.1
39	Hex6HexNAc3NeuAc1	6_3_0_1-c	C71H118N4O54	[M+2H]2+	946.338	946.337	-1.37372	9.15	Sia2,3	204.08, 274.09, 658.23, 749.26, 893.32, 1014.33, 1073.37, 1513.30																946.3→204.1
40	Hex6HexNAc3dHex1NeuAc1	6_3_1_1-a	C77H128N4O58	[M+2H]2+	1019.37	1019.37	0.784801	8.9	Sia2,6	204.08, 274.09, 366.13, 425.17, 657.23, 697.31, 1055.37, 1580.47, 1640.53																1019.3→204.1
41	Hex6HexNAc3dHex1NeuAc1	6_3_1_1-b	C77H128N4O58	[M+2H]2+	1019.37	1019.36	-2.6487	9.4	Sia2,6	204.08, 292.10, 366.13, 542.06, 613.15, 657.23, 793.28, 1021.13, 1055.41, 1176.25, 1243.50, 1461.48																1019.3→204.1
42	Hex6HexNAc4NeuAc1	6_4_0_1-a	C79H131N5O59	[M+2H]2+	1047.88	1047.88	0.190862	8.7	Sia2,6	292.09, 366.13, 657.22, 1698.55, 1847.65																1047.8→204.1
43	Hex6HexNAc4NeuAc1	6_4_0_1-b	C79H131N5O59	[M+2H]2+	1047.88	1047.87	-2.48121	9.03	Sia2,6	204.08, 274.09, 358.02, 366.13, 425.16, 657.23, 1073.38, 1364.48, 1500.51																1047.8→204.1
44	Hex6HexNAc4dHex1NeuAc1	6_4_1_1-a	C85H141N5O63	[M+2H]2+	1120.91	1120.9	-1.3382	8.63	Sia2,6	292.10, 366.14,, 657.23, 1201.43, 1422.48, 1506.51, 1584.55, 1843.70																1120.9→204.1
45	Hex6HexNAc4dHex1NeuAc1	6_4_1_1-b	C85H141N5O63	[M+2H]2+	1120.91	1120.9	-1.24899	8.93	Sia2,6	274.08, 292.10, 366.14, 513.20, 657.23, 1258.42, 1348.47, 1405.51, 1590.53, 1787.67, 1859.70																1120.9→204.1
46	Hex6HexNAc4dHex1NeuAc1	6_4_1_1-c	C85H141N5O63	[M+2H]2+	1120.91	1120.91	1.15978	9.2	Sia2,6	186.07, 274.09, 454.15, 657.23, 1014.35, 1240.66, 1379.45, 1496.73																1120.9→204.1
47	Hex6HexNAc4dHex1NeuAc1	6_4_1_1-d	C85H141N5O63	[M+2H]2+	1120.91	1120.91	1.15978	9.61	Sia2,6	274.09, 292.10, 366.14, 528.18, 613.15, 657.22, 819.28, 1219.31, 1404.47, 1548.57, 1568.53, 1664.70																1120.9→204.1
48	Hex6HexNAc4dHex1NeuAc1	6_4_1_1-e	C85H141N5O63	[M+2H]2+	1120.91	1120.91	0.713708	9.81	Sia2,6	204.08, 274.09, 366.13, 425.17, 657.23, 819.28, 1055.37, 1201.46, 1348.53, 1462.65, 1589.56, 1621.54																1120.9→204.1
49	Hex6HexNAc5NeuAc2	6_5_0_2-a	C98H161N7O72	[M+2H]2+	1294.96	1294.96	-2.54833	8.95	Sia2,6	204.08, 274.09, 292.09, 366.13, 512.19, 657.23, 893.31, 1029.39, 1567.58																1294.9→366.1
50	Hex6HexNAc5NeuAc2	6_5_0_2-b	C98H161N7O72	[M+2H]2+	1294.96	1294.97	2.16222	9.16	Sia2,3	292.06, 366.14, 528.20, 657.22, 749.29, 1288.40, 1711.58, 2060.73																1294.9→366.1
51	Hex6HexNAc5NeuAc2	6_5_0_2-c	C98H161N7O72	[M+2H]2+	1294.96	1294.97	2.54833	9.61	Sia2,6	204.08, 292.09, 366.13, 657.23, 731.24, 749.28, 893.33, 1183.41, 1567.56																1294.9→366.1
52	Hex6HexNAc5NeuAc3	6_5_0_3 N	C109H179N9O79	[M+3H]3+	960.35	960.351	1.24955	9.06	Sia2,6	204.08, 274.09, 292.09, 366.13, 657.21, 963.44, 1387.50																960.5→204.1
53	Hex6HexNAc5NeuAc3	6_5_0_3-a	C109H178N8O80	[M+3H]3+	960.678	960.68	2.39414	9.53	Sia2,6	204.06, 366.13, 528.19, 537.36, 587.24, 657.23, 916.22, 1184.24, 1387.31																960.5→204.1
54	Hex6HexNAc5NeuAc3	6_5_0_3-b	C109H178N8O80	[M+3H]3+	960.678	960.675	-2.29005	10.23	Sia2,6	204.08, 274.09, 292.09, 366.13, 454.14, 587.24, 657.23, 731.26, 1549.56,																960.5→204.1
55	Hex6HexNAc5dHex1NeuAc1	6_5_1_1	C93H154N6O68	[M+2H]2+	1222.45	1222.45	1.55426	9.53	Sia2,6	204.08, 274.08, 366.13, 292.11, 528.19, 657.23, 1124.46, 1216.40, 1260.46, 1420.49, 1625.60																1222.4→366.1
56	Hex6HexNAc5dHex1NeuAc2	6_5_1_2 N	C104H172N8O75	[M+3H]3+	912.004	912.004	0.328946	9.1	Sia2,6	274.06, 292.10, 366.13, 454.16, 657.22, 895.33																912.2→366.1
57	Hex6HexNAc5dHex1NeuAc2	6_5_1_2-a	C104H171N7O76	[M+3H]3+	912.332	912.333	1.09609	9.48	Sia2,6	274.08, 292.10, 366.13, 384.15, 454.15, 528.19, 556.13, 657.23, 895.33, 1655.43, 1677.63																912.2→366.1
58	Hex6HexNAc5dHex1NeuAc2	6_5_1_2-b	C104H171N7O76	[M+3H]3+	912.332	912.331	-0.986483	9.8	Sia2,6	204.08, 274.09, 366.14, 426.17, 528.19, 657.23, 690.25, 895.33, 1040.20, 1184.38																912.2→366.1
59	Hex6HexNAc5dHex1NeuAc3	6_5_1_3-a	C115H188N8O84	[M+3H]3+	1009.36	1009.37	2.8731	9.73	Sia2,6	274.09, 366.13, 644.15, 675.28, 837.12, 981.35																1009.3→366.1
60	Hex6HexNAc5dHex1NeuAc3	6_5_1_3-b	C115H188N8O84	[M+3H]3+	1009.36	1009.37	1.7833	9.88	Sia2,6	204.08, 274.09, 292.10, 366.14, 472.17, 513.19, 657.23, 819.27, 1346.46																1009.3→366.1
61	Hex6HexNAc5dHex1NeuAc3	6_5_1_3-c	C115H188N8O84	[M+3H]3+	1009.36	1009.37	1.98145	10.18	Sia2,3	204.08, 274.09, 292.09, 324.05, 366.13, 452.17, 528.18, 657.23, 819.27, 1184.62, 1405.50, 1533.56																1009.3→366.1
62	Hex6HexNAc5dHex1NeuAc3	6_5_1_3-d	C115H188N8O84	[M+3H]3+	1009.36	1009.36	0.594434	10.46	Sia2,6	292.10, 366.13, 483.13, 657.23, 662.10, 877.30, 1022.35																1009.3→366.1
63	Hex6HexNAc5dHex2NeuGc1	6_5_2_1	C99H164N6O73	[M+2H]2+	1303.47	1303.47	-2.22483	9.66	Sia2,6	292.10, 366.13, 422.07, 486.29, 602.35, 657.23, 697.25, 819.28, 911.33, 1268.28, 1567.72, 1869.91																1303.4→366.1
64	Hex7HexNAc4NeuAc1	7_4_0_1-a	C85H141N5O64	[M+2H]2+	1128.9	1128.9	-2.92319	8.61	Sia2,6	204.08, 292.09, 366.13, 512.18, 657.24, 1140.48, 1158.47, 1420.48, 1567.56, 1749.60																1128.9→366.1
65	Hex7HexNAc4NeuAc1	7_4_0_1-b	C85H141N5O64	[M+2H]2+	1128.9	1128.9	-2.83461	8.93	Sia2,6	204.09, 274.09, 366.13, 657.22, 1346.56 1623.53, 1790.57, 1813.91																1128.9→366.1
66	Hex7HexNAc4NeuAc1	7_4_0_1-c	C85H141N5O64	[M+2H]2+	1128.9	1128.9	-1.24014	9.21	Sia2,6	204.09, 292.09, 366.14, 657.23, 1654.45, 1695.67, 1813.92																1128.9→366.1
67	Hex7HexNAc6NeuAc2	7_6_0_2	C112H184N8O82	[M+3H]3+	985.356	985.354	-2.53715	9.46	Sia2,6	204.08, 274.09, 366.13, 407.16, 528.19, 613.20, 777.24, 1004.29, 1258.42, 1619.77																985.1→366.1
68	Hex7HexNAc6NeuAc3	7_6_0_3	C123H201N9O90	[M+3H]3+	1082.39	1082.39	-2.58687	9.6	Sia2,6	292.09, 657.24, 731.27, 1082.39, 1567.37																1082.3→204.1
69	Hex7HexNAc6dHex1NeuAc1	7_6_1_1	C107H177N7O78	[M+3H]3+	937.011	937.009	-1.28067	9.81	Sia2,6	292.10, 366.13, 368.14, 425.17, 495.18, 528.19, 574.25, 657.23, 965.35																937.0→366.1
70	Hex7HexNAc6dHex1NeuAc3	7_6_1_3	C129H211N9O94	[M+3H]3+	1131.07	1131.07	-1.41458	10.53	Sia2,6	204.08, 292.10, 366.14, 454.15, 657.23, 801.35, 981.52, 1184.44, 1202.44, 1589.53																1131.0→204.1

## Sheet: neutral N-glycans
							The MS, MS/MS data and MRM transitions of the 38 neutral N-glycans identified in 16-HBE cells
							Q-TOF-MS																			QQQ-MS
No.	Name	Abbr.N-glycan Composition	Molecular Formula	Molecular ion	Calculated m/z	Observed m/z	Mass Diff. (ppm)	tR (min)	MS/MS Fragments	MRM transition																MRM transition
1	Hex3HexNAc4	3_4_0_0 N	C50H85N5O35	[M+2H]2+	658.759	658.758	-0.303601	12.07	235.09, 253.04, 280.01, 366.29, 587.18, 736.34, 814.39, 832.26, 862.30, 878.30, 994.43																	659.0→204.1
2	Hex3HexNAc4	3_4_0_0-a	C50H84N4O36	[M+2H]2+	659.25	659.249	-1.66856	12.77	204.08, 253.14, 292.23, 324.18, 551.31, 965.40																	659.0→204.1
3	Hex3HexNAc4	3_4_0_0-b	C50H84N4O36	[M+2H]2+	659.25	659.249	-2.427	13.12	204.08, 209.12, 253.14, 384.06, 528.12, 672.25, 777.19, 851.44, 921.22, 965.40, 983.22, 1115.47																	659.0→204.1
4	Hex3HexNAc4dHex1	3_4_1_0 N	C56H95N5O39	[M+2H]2+	731.788	731.786	-1.50317	12.5	186.01, 204.10, 294.08, 389.23, 483.22, 510.15, 713.24, 718.26, 762.24, 877.27, 967.38, 1114.32																	732.0→204.1
5	Hex3HexNAc4dHex1	3_4_1_0	C56H94N4O40	[M+2H]2+	732.279	732.278	-2.0484	13.53	204.08, 250.09, 384.14, 435.13, 528.17, 733.33, 833.22, 1054.45, 1111.37, 1138.35, 1159.57, 1260.38, 1343.40, 1405.57																	732.0→204.1
6	Hex4HexNAc3dHex1	4_3_1_0 N	C54H92N4O39	[M+2H]2+	711.274	711.276	2.53067	13.17	204.08, 264.14, 290.09, 306.06, 324.00 389.20, 394.17, 528.38, 697.26, 713.22, 792.15, 953.45, 967.29, 1168.51, 1288.61																	711.2→366.1
7	Hex4HexNAc4	4_4_0_0 N	C56H95N5O40	[M+2H]2+	739.785	739.786	1.35174	12.3	204.10, 276.16, 348.09, 366.13, 425.24, 731.13, 1037.30																	740.2→204.1
8	Hex4HexNAc4	4_4_0_0-a	C56H94N4O41	[M+2H]2+	740.277	740.278	1.48593	13	204.10, 235.11, 294.09, 306.06, 394.17, 412.03, 587.38, 690.10, 953.45, 1037.49, 1209.69																	740.2→204.1
9	Hex4HexNAc4	4_4_0_0-b	C56H94N4O41	[M+2H]2+	740.277	740.276	-1.89118	13.28	204.08, 324.00, 713.22, 953.34, 1304.59, 1345.63																	740.2→204.1
10	Hex4HexNAc4dHex1	4_4_1_0-a	C62H104N4O45	[M+2H]2+	813.306	813.304	-2.58205	13.33	235.09, 280.09, 324.20, 348.32, 424.24 453.26, 528.19, 546.14, 672.26, 939.16, 967.45, 978.29 994.34, 1036.21 1040.24 1067.35 1124.33																	813.3→204.1
11	Hex4HexNAc4dHex1	4_4_1_0-b	C62H104N4O45	[M+2H]2+	813.306	813.305	-1.3525	13.63	308.16, 389.39, 426.03, 690.29 731.20, 870.43, 995.25, 1006.32, 1036.39, 1038.28, 1200.41, 1373.79																	813.3→204.1
12	Hex5HexNAc2	5_2_0_0 N-a	C46H79N3O35	[M+H]+	1234.46	1234.45	-2.51123	12.28	407.01, 631.21, 755.30, 799.31, 893.44, 911.41, 924.49, 969.35, 1032.52, 1073.31, 1115.42, 1145.40, 1175.33, 1235.45																	1235.1→204.1
13	Hex5HexNAc2	5_2_0_0 N-b	C46H79N3O35	[M+H]+	1234.46	1234.46	-0.567051	12.7	325.10, 343.12, 367.21, 401.21, 611.31, 641.17, 649.16, 667.16, 721.22, 749.20, 799.31, 995.48, 1080.52, 1101.35, 1175.51 1235.47																	1235.1→204.1
14	Hex5HexNAc2	5_2_0_0-a	C46H78N2O36	[M+H]+	1235.44	1235.44	-1.29508	13	222.13, 307.14, 343.12, 367.06, 487.11, 546.19, 657.15, 691.32, 751.36, 817.44, 935.41, 1055.38, 1073.40, 1101.30, 1115.23, 1161.36, 1175.31, 1235.47, 1557.72																	1235.1→204.1
15	Hex5HexNAc2	5_2_0_0-b	C46H78N2O36	[M+H]+	1235.44	1235.44	1.45697	13.25	204.78, 222.08, 325.10, 353.07, 371.29, 415.23, 431.16, 405.26, 731.28 751.21, 769.34, 817.42, 852.32, 898.49, 910.33, 921.30, 942.30, 951.23, 983.28 1014.36, 1073.39, 1236.45,1557.71																	1235.1→204.1
16	Hex5HexNAc2	5_2_0_0-c	C46H78N2O36	[M+H]+	1235.44	1235.44	-2.10451	13.4	204.08, 325.10, 366.13, 413.17, 546.19, 597.21, 691.23, 769.34, 852.17, 893.33, 910.32, 921.30, 942.30, 983.27, 1014.35, 1073.39, 1080.52, 1235.46, 1557.71																	1235.1→204.1
17	Hex5HexNAc2	5_2_0_0-d	C46H78N2O36	[M+H]+	1235.44	1235.44	-1.1332	13.82	325.11, 371.11, 487.18, 546.19, 631.28, 649.22, 691.25, 695.24, 709.29, 799.35, 852.31, 893.33, 972.51, 995.20, 999.30, 1014.24, 1073.48, 1145.33 1235.45																	1235.1→204.1
18	Hex5HexNAc3	5_3_0_0 N	C54H92N4O40	[M+2H]2+	719.272	719.272	0.13903	12.2	204.43, 353.21, 425.11, 505.22, 587.10, 834.4, 892.24, 928.27, 952.19, 954.21, 1037.38, 1042.28, 1104.12, 1202.44																	719.2→366.1
19	Hex5HexNAc4	5_4_0_0 N	C62H105N5O45	[M+2H]2+	820.811	820.81	-1.5838	12.53	306.16, 587.37, 690.18, 713.18, 731.40, 911.43, 992.44, 1010.45, 1036.35, 1037.28, 1096.20, 1317.34, 1387.51																	821.1→366.1
20	Hex5HexNAc4	5_4_0_0-a	C62H104N4O46	[M+2H]2+	821.303	821.303	-0.608788	13.12	250.00, 292.09, 348.01, 425.35, 528.26, 690.29, 708.28, 976.34, 992.43, 1036.39, 1055.20 1101.30, 1327.35																	821.1→366.1
21	Hex5HexNAc4	5_4_0_0-b	C62H104N4O46	[M+2H]2+	821.303	821.305	2.43515	13.43	204.08, 348.01, 366.13, 690.01, 834.225, 893.34, 992.28, 1036.12, 1037.44, 1401.71																	821.1→366.1
22	Hex5HexNAc5	5_5_0_0	C70H117N5O51	[M+2H]2+	922.843	922.842	-1.19197	13.47	204.08, 222.05, 294.09, 348.09, 366.13, 424.19, 546.21, 916.25, 1037.21, 1341.50, 1521.41, 1551.61																	922.8→204.1
23	Hex6HexNAc2	6_2_0_0 N	C52H89N3O40	[M+2H]2+	698.758	698.759	0.143111	12.28	204.08, 221.10, 343.18 445.00, 505.08, 708.33, 759.24, 799.28, 833.38, 899.18, 1055.40, 1101.48, 1143.45, 1277.40, 1323.47																	699.1→204.1
24	Hex6HexNAc2	6_2_0_0-a	C52H88N2O41	[M+2H]2+	699.25	699.251	0.429031	12.72	204.67, 307.09, 343.12, 353.00, 397.25, 401.17, 649.16, 803.01, 817.41, 839.18, 917.35, 1060.26, 1761.91																	699.1→204.1
25	Hex6HexNAc2	6_2_0_0-b	C52H88N2O41	[M+2H]2+	699.25	699.252	2.57419	12.92	186.04, 204.10, 251.00, 265.02, 325.11, 343.12, 569.36, 649.35, 995.41, 1037.30, 1072.53, 1080.51, 1337.47, 1761.92																	699.1→204.1
26	Hex6HexNAc2	6_2_0_0-c	C52H88N2O41	[M+2H]2+	699.25	699.251	0.858062	13.25	163.06, 204.08, 265.02, 325.10, 343.02, 367.14, 371.09, 383.16, 407.16, 487.28, 569.23, 587.24, 690.23, 731.28, 799.31, 852.29, 871.30, 911.33, 1032.37, 1056.39, 1217.37																	699.1→204.1
27	Hex6HexNAc3	6_3_0_0 N	C60H102N4O45	[M+2H]2+	800.298	800.297	-0.874674	12.47	343.08, 366.17, 425.31, 438.03, 472.24, 713.41, 811.13, 893.45, 994.26, 1073.31, 1097.46, 1276.57																	800.6→366.1
28	Hex6HexNAc3	6_3_0_0-a	C60H101N3O46	[M+2H]2+	800.79	800.788	-2.37266	13	163.05, 204.39, 222.06, 246.14, 294.10, 307.03, 325.11, 348.01, 366.13, 407.17, 412.22, 424.18, 456.20, 468.21, 528.19, 690.23, 731.26, 852.20, 969.24, 1176.31, 1263.62, 1316.60, 1364.53, 1526.49																	800.6→366.1
29	Hex6HexNAc3	6_3_0_0-b	C60H101N3O46	[M+2H]2+	800.79	800.79	0.124877	13.35	163.058 204.086 222.588 294.092 348.021 366.139 407.171 424.187 456.206 528.19 690.036 713.245 731.266 893.34 1316.609																	800.6→366.1
30	Hex6HexNAc4dHex1	6_4_1_0	C74H124N4O55	[M+2H]2+	975.359	975.358	-0.615158	13.97	204.08, 294.10, 325.11, 366.13, 481.16, 505.17, 1014.37, 1275.49, 1329.36, 1332.10, 1624.42																	975.1→204.1
31	Hex7HexNAc2	7_2_0_0-a	C58H98N2O46	[M+2H]2+	780.277	780.279	2.56319	12.73	191.17, 204.16, 325.10, 343.11, 515.28, 799.29, 829.22																	780.1→204.1
32	Hex7HexNAc2	7_2_0_0-c	C58H98N2O46	[M+2H]2+	780.277	780.275	-2.30687	13.22	163.06, 204.08, 325.11, 425.19, 529.18, 547.20, 569.22, 587.24, 708.26, 799.32, 893.32, 911.37, 1014.35, 1055.37, 1073.46, 1176.43																	780.1→204.1
33	Hex8HexNAc2	8_2_0_0 N	C64H109N3O50	[M+2H]2+	860.811	860.811	0	12.23	204.04, 369.31, 569.20, 739.45, 799.34, 811.35, 833.30, 1397.49																	861.1→204.1
34	Hex8HexNAc2	8_2_0_0-a	C64H108N2O51	[M+2H]2+	861.303	861.302	-1.97375	12.73	204.10, 325.11, 811.15, 817.42, 1761.93																	861.1→204.1
35	Hex8HexNAc2	8_2_0_0-b	C64H108N2O51	[M+2H]2+	861.303	861.304	1.39324	13	145.04, 204.07, 325.12, 721.20, 769.35, 1193.29																	861.1→204.1
36	Hex9HexNAc2	9_2_0_0 N	C70H119N3O55	[M+2H]2+	941.838	941.838	0.849403	12.15	366.14, 991.45, 799.30, 1085.54																	942.1→204.1
37	Hex9HexNAc2	9_2_0_0-a	C70H118N2O56	[M+2H]2+	942.33	942.332	2.97136	12.68	204.08, 649.16, 799.34, 1305.36, 1761.91																	942.1→204.1
38	Hex10HexNAc2	10_2_0_0 N	C76H129N3O60	[M+2H]2+	1022.86	1022.86	-0.879882	12.32	431.25, 563.22, 817.45, 1263.52, 1441.33, 1761.94																	1022.8→204.1
